# Supplementary material for: Auditory brainstem responses in the nine-banded armadillo (Dasypus novemcinctus)
Source: PeerJ. 2023 Dec 13;11:e16602. doi: 10.7717/peerj.16602 (PMC10725177; doi:10.7717/peerj.16602)
Supplement: Supplemental Information 2 — Each raw data file shows ABR amplitude (blue line) across various stimulus intensities (indicated on y-axis) over time in milliseconds (indicated on x-axis) for a particular experiment. [file peerj-11-16602-s002.zip]

Archive with 74 entries (66 files):
- Armadillo 2021/
- __MACOSX/._Armadillo 2021
- Armadillo 2021/#1 Animal F14-06 Case 15-01/
- __MACOSX/Armadillo 2021/._#1 Animal F14-06 Case 15-01
- Armadillo 2021/.DS_Store
- __MACOSX/Armadillo 2021/._.DS_Store
- Armadillo 2021/#2 Animal 15-02 Case 15-09/
- __MACOSX/Armadillo 2021/._#2 Animal 15-02 Case 15-09
- Armadillo 2021/#2 Animal F14-02 Case 15-04/
- __MACOSX/Armadillo 2021/._#2 Animal F14-02 Case 15-04
- Armadillo 2021/#1 Animal F14-03 Case 15-05/
- __MACOSX/Armadillo 2021/._#1 Animal F14-03 Case 15-05
- Armadillo 2021/#2 Animal F14-04 Case 15-06/
- __MACOSX/Armadillo 2021/._#2 Animal F14-04 Case 15-06
- Armadillo 2021/Animal 15-01 Case 15-07/
- __MACOSX/Armadillo 2021/._Animal 15-01 Case 15-07
- Armadillo 2021/#1 Animal F14-05 Case 15-08/
- __MACOSX/Armadillo 2021/._#1 Animal F14-05 Case 15-08
- Armadillo 2021/#1 Animal F14-06 Case 15-01/2000 Hz.pdf
- __MACOSX/Armadillo 2021/#1 Animal F14-06 Case 15-01/._2000 Hz.pdf
- Armadillo 2021/#1 Animal F14-06 Case 15-01/500 Hz.pdf
- __MACOSX/Armadillo 2021/#1 Animal F14-06 Case 15-01/._500 Hz.pdf
- Armadillo 2021/#1 Animal F14-06 Case 15-01/All other frequencies by record number.pdf
- __MACOSX/Armadillo 2021/#1 Animal F14-06 Case 15-01/._All other frequencies by record number.pdf
- Armadillo 2021/#1 Animal F14-06 Case 15-01/1000 Hz.pdf
- __MACOSX/Armadillo 2021/#1 Animal F14-06 Case 15-01/._1000 Hz.pdf
- Armadillo 2021/#2 Animal 15-02 Case 15-09/2000 Hz.pdf
- __MACOSX/Armadillo 2021/#2 Animal 15-02 Case 15-09/._2000 Hz.pdf
- Armadillo 2021/#2 Animal 15-02 Case 15-09/500 Hz.pdf
- __MACOSX/Armadillo 2021/#2 Animal 15-02 Case 15-09/._500 Hz.pdf
- Armadillo 2021/#2 Animal 15-02 Case 15-09/All other frequencies by record number.pdf
- __MACOSX/Armadillo 2021/#2 Animal 15-02 Case 15-09/._All other frequencies by record number.pdf
- Armadillo 2021/#2 Animal 15-02 Case 15-09/1000 Hz.pdf
- __MACOSX/Armadillo 2021/#2 Animal 15-02 Case 15-09/._1000 Hz.pdf
- Armadillo 2021/#2 Animal F14-02 Case 15-04/2000 Hz.pdf
- __MACOSX/Armadillo 2021/#2 Animal F14-02 Case 15-04/._2000 Hz.pdf
- Armadillo 2021/#2 Animal F14-02 Case 15-04/500 Hz.pdf
- __MACOSX/Armadillo 2021/#2 Animal F14-02 Case 15-04/._500 Hz.pdf
- Armadillo 2021/#2 Animal F14-02 Case 15-04/All other frequencies by record number.pdf
- __MACOSX/Armadillo 2021/#2 Animal F14-02 Case 15-04/._All other frequencies by record number.pdf
- Armadillo 2021/#2 Animal F14-02 Case 15-04/1000 Hz.pdf
- __MACOSX/Armadillo 2021/#2 Animal F14-02 Case 15-04/._1000 Hz.pdf
- Armadillo 2021/#1 Animal F14-03 Case 15-05/2000 Hz.pdf
- __MACOSX/Armadillo 2021/#1 Animal F14-03 Case 15-05/._2000 Hz.pdf
- Armadillo 2021/#1 Animal F14-03 Case 15-05/500 Hz.pdf
- __MACOSX/Armadillo 2021/#1 Animal F14-03 Case 15-05/._500 Hz.pdf
- Armadillo 2021/#1 Animal F14-03 Case 15-05/All other frequencies by record number.pdf
- __MACOSX/Armadillo 2021/#1 Animal F14-03 Case 15-05/._All other frequencies by record number.pdf
- Armadillo 2021/#1 Animal F14-03 Case 15-05/1000 Hz.pdf
- __MACOSX/Armadillo 2021/#1 Animal F14-03 Case 15-05/._1000 Hz.pdf
- Armadillo 2021/#2 Animal F14-04 Case 15-06/2000 Hz.pdf
- __MACOSX/Armadillo 2021/#2 Animal F14-04 Case 15-06/._2000 Hz.pdf
- Armadillo 2021/#2 Animal F14-04 Case 15-06/500 Hz.pdf
- __MACOSX/Armadillo 2021/#2 Animal F14-04 Case 15-06/._500 Hz.pdf
- Armadillo 2021/#2 Animal F14-04 Case 15-06/All other frequencies by record number.pdf
- __MACOSX/Armadillo 2021/#2 Animal F14-04 Case 15-06/._All other frequencies by record number.pdf
- Armadillo 2021/#2 Animal F14-04 Case 15-06/1000 Hz.pdf
- __MACOSX/Armadillo 2021/#2 Animal F14-04 Case 15-06/._1000 Hz.pdf
- Armadillo 2021/Animal 15-01 Case 15-07/2000 Hz.pdf
- __MACOSX/Armadillo 2021/Animal 15-01 Case 15-07/._2000 Hz.pdf
- Armadillo 2021/Animal 15-01 Case 15-07/500 Hz.pdf
- __MACOSX/Armadillo 2021/Animal 15-01 Case 15-07/._500 Hz.pdf
- Armadillo 2021/Animal 15-01 Case 15-07/All other frequencies by record number.pdf
- __MACOSX/Armadillo 2021/Animal 15-01 Case 15-07/._All other frequencies by record number.pdf
- Armadillo 2021/Animal 15-01 Case 15-07/1000 Hz.pdf
- __MACOSX/Armadillo 2021/Animal 15-01 Case 15-07/._1000 Hz.pdf
- Armadillo 2021/#1 Animal F14-05 Case 15-08/2000 Hz.pdf
- __MACOSX/Armadillo 2021/#1 Animal F14-05 Case 15-08/._2000 Hz.pdf
- Armadillo 2021/#1 Animal F14-05 Case 15-08/500 Hz.pdf
- __MACOSX/Armadillo 2021/#1 Animal F14-05 Case 15-08/._500 Hz.pdf
- Armadillo 2021/#1 Animal F14-05 Case 15-08/All other frequencies by record number.pdf
- __MACOSX/Armadillo 2021/#1 Animal F14-05 Case 15-08/._All other frequencies by record number.pdf
- Armadillo 2021/#1 Animal F14-05 Case 15-08/1000 Hz.pdf
- __MACOSX/Armadillo 2021/#1 Animal F14-05 Case 15-08/._1000 Hz.pdf
