# Supplementary material for: Auditory brainstem responses in the nine-banded armadillo (Dasypus novemcinctus)
Source: PeerJ. 2023 Dec 13;11:e16602. doi: 10.7717/peerj.16602 (PMC10725177; doi:10.7717/peerj.16602)
Supplement: Supplemental Information 3 [file peerj-11-16602-s003.xlsx]

## Sheet: Raw data
Case	Frequency	SamdB/UCARun	Latency	Amplitude			Mean latency								True Intensity dB	Peak Amplitudes
15-01							500	STD	SEM		average			500		AVG	STD	SEM
	500	90	3.51	0.41		90	3.56333	1.37504	0.614938	-0.00183333	-0.00183333			6 of 6	95	0.453333	0.513368	0.209582
		80	3.51	0.15		80	3.545	0.0494975	0.0494975						85	0.115	0.0494975	0.0247487
										-0.00183333					79.9
	1000	100	3.08	0.64			1000							1000
		90	3.33	0.39		100	3.08	0	0	0.00257143	0.028			7 of 7	94.6	0.607143	0.187591	0.0709028
		80	3.76	0.16		90	3.10571	0.203423	0.0830471	0.0449286					84.6	0.206667	0.106333	0.0434102
						80	3.555	0.249058	0.111382	0.0365					74.6	0.156667	0.0650641	0.0375648
	2000	90	2.58	1.49		70	3.92	0.127279	0.127279						69.6
		80	2.83	1.09						0.028
		70	3.2	0.64			2000							2000
		60	3.7	0.16		90	2.55857	0.10057	0.0410575	0.0321429	0.0390286			7 of 7	106.8	1.97286	0.418398	0.15814
		50	4.26	0.1		80	2.88	0.13	0.0530723	0.0392857					96.8	1.54143	0.372712	0.140872
		40	4.82	0.04		70	3.27286	0.163983	0.0669458	0.0227143					86.8	0.818571	0.226674	0.0856746
						60	3.5	0.179861	0.0899305	0.037					76.8	0.238	0.119666	0.0535164
	4000	1	3.27	0.32		50	3.87	0.47571	0.336378	0.064					66.8	0.136667	0.0321455	0.0160728
		2	3.77	0.16		40	4.51	0.438406	0.438406						56.8	0.1	0.0848528	0.06
		3	3.95	0.13						0.0390286	0.0217317				51.8
		4	4.02	0.12			4000							4000
						90	3.18875	0.104258	0.0394057	0.037375	0.0326146			8 of 8
	8000	6	3.2	0.56		80	3.5625	0.248697	0.0939985	0.015125					72.7	0.99875	0.292986	0.103586
		7	3.33	0.3		70	3.71375	0.293595	0.110969	0.0150536					62.7	0.35375	0.149756	0.0529467
		8	3.45	0.12		60	3.86429	0.388967	0.158795	0.0629048					52.7	0.19375	0.0738604	0.0261136
		9	3.77	0.14		50	4.49333	0.601692	0.425461			0.5to4 avg			42.7	0.178571	0.117392	0.0443701
		10	3.83	0.09						0.0326146		0.0341334			32.7	0.0933333	0.023094	0.0133333
							8000								27.7
	12000	12	3.02	0.58		90	3.07125	0.0833988	0.0315218	0.006375	0.0141458			8000
		13	3.14	0.44		80	3.135	0.185164	0.0699854	0.01675				8 of 8
		14	3.27	0.35		70	3.3025	0.117443	0.0443893	0.0186071					69.3	1.26875	0.473782	0.167507
		15	3.58	0.21		60	3.48857	0.178832	0.0730079	0.0161429					59.3	0.6425	0.248294	0.0877852
						50	3.65	0.171697	0.0767854	0.0055					49.3	0.42375	0.183064	0.064723
	16000	17	2.95	0.35		40	3.705	0.0919239	0.0919239	0.0215					39.3	0.318571	0.112165	0.0423943
		18	3.27	0.26		30	3.92	0.39598	0.39598						29.3	0.201667	0.10553	0.0430826
		19	2.45	0.12						0.0141458					19.3	0.175	0.0494975	0.035
							12000								9.3	0.16	0.0282843	0.02
	20000	20	3.14	0.28		90	2.9375	0.0808438	0.0305561	0.0095	0.014875				1.8
		21	3.2	0.15		80	3.0325	0.073046	0.0276088	0.0095				12000
		22	3.2	0.2		70	3.1275	0.0936178	0.0353842	0.017				8 of 8
						60	3.2975	0.138744	0.0524404	-0.06335					67.2	1.10625	0.35185	0.124398
	25000	24	3.39	0.1		50	2.664	0.162686	0.0939267	0.0186					57.2	0.6525	0.134987	0.047725
		25	3.77	0.1		40	2.85	0.0801561	0.0462781	0.098					47.2	0.45125	0.117527	0.0415519
						30	3.83	0	0						37.2	0.255	0.0921179	0.0325686
	32000	27	3.95	0.05						0.014875					27.2	0.21	0.0648074	0.0289828
							16000								17.2	0.12	0.0424264	0.0212132
15-02						90	2.875	0.0833238	0.0314934	0.008	0.0161				7.2	0.13	0	0
	4000	1	3.2	1.08		80	2.955	0.150618	0.0569282	-0.00207143					4.7
		2	3.7	0.14		70	2.93429	0.234155	0.0885023	0.0431714				16000
		3	3.45	0.31		60	3.366	0.576351	0.288175	0.0024				8 of 8
		4	3.89	0.06		50	3.39	0.226053	0.159844	0.029					68.1	0.86625	0.345416	0.122123
						40	3.68	0.451331	0.319139						58.1	0.60125	0.251194	0.0888103
	8000	6	3.02	0.98						0.0161					48.1	0.407143	0.195168	0.0690022
		7	3.2	0.4			20000								38.1	0.268	0.164833	0.0737157
		8	3.33	0.37		90	2.8375	0.153134	0.0578792	0.0115	0.0125625				28.1	0.193333	0.136504	0.0788106
						80	2.9525	0.123607	0.0467189	0.01375					18.1	0.1	0.0458258	0.0264575
	12000	10	2.95	1		70	3.09	0.196299	0.0801388	0.00425					13.1
		11	3.02	0.54		60	3.1325	0.198053	0.114346	0.02075				20000
		12	3.08	0.39		50	3.34	0.181292	0.104669					8 of 8
		13	3.27	0.19						0.0125625					71.8	0.7375	0.298556	0.105556
							25000								61.8	0.43125	0.163745	0.0578927
	16000	15	2.83	0.6		90	2.95429	0.270053	0.110249	0.00640476	0.0149143				51.8	0.282857	0.0799405	0.0302147
		16	2.89	0.57		80	3.01833	0.377911	0.169007	-0.0238333					41.8	0.168	0.0605805	0.0270924
		17	3.02	0.3		70	2.78	0.558987	0.322731	0.0406667					31.8	0.15	0.0469042	0.0234521
						60	3.18667	0.144338	0.102062	0.0318333					26.8	0.16	0	0
	20000	19	2.77	0.7		50	3.505	0.275772	0.275772	0.0195				25000
		20	2.83	0.43		40	3.7	0	0					7 of 7
										0.0149143					77	0.564286	0.289589	0.109454
	32000	22	2.83	0.29			32000								67	0.348333	0.141197	0.0576435
		23	3.14	0.28		90	2.995	0.477064	0.194761	0.00525	0.005125				57	0.26	0.0509902	0.0254951
						80	3.0475	0.147733	0.0852936	0.0135833					47	0.16	0.0264575	0.0152753
15-04						70	3.18333	0.317228	0.224314	0.00216667					37	0.085	0.00707107	0.005
	500	90	2.7	0.42		60	3.205	0.0919239	0.0919239	-0.0005				32000
		80	3.58	0.08		50	3.2	0	0					6 of 8	63.5	0.363333	0.206365	0.0842483
										0.005125					53.5	0.27	0.111056	0.0555278
	1000	90	3.01	0.83			38000								43.5	0.213333	0.130512	0.075351
		80	3.45	0.25		90	2.875	0.140594	0.081172	0.0221667	0.0161667				33.5	0.15	0.0424264	0.03
		70	3.83	0.22		80	3.09667	0.130512	0.0922858	-0.0331667					28.5	0.2	0	0
						70	2.765	0.445477	0.445477	0.0595
	2000	90	2.64	1.44		60	3.36	0.311127	0.311127					38000
		80	3.01	1.09						0.0161667				4 of 6
		70	3.45	0.7			44000								67.2	0.23	0.0547723	0.0273861
						90	3.27	0	0	0.018	-0.0065				57.2	0.163333	0.0305505	0.0176383
	4000	1	3.33	1.01		80	3.45	0	0	-0.031					47.2	0.085	0.00707107	0.005
		2	3.83	0.52		70	3.14	0	0						37.2	0.065	0.00707107	0.005
		3	4.2	0.1						-0.0065					34.7
		4	4.64	0.16			48000							44000
		5	5.14	0.08		90	4.39	0.0848528	0.0848528	-0.006	0.0166667			1 of 6
						80	4.33	0	0	0.031					61.2	0.19	0	0
	8000	7	3.08	0.92		70	4.64	0	0	0.025					51.2	0.08	0	0
		8	3.14	0.58		60	4.89	0	0						41.2	0.07	0	0
		9	3.33	0.26						0.0166667		8to48avg			38.7
		10	3.58	0.22							0.0136671	0.0127749		48000
		11	3.83	0.13										2 of 5
															52.8	0.23	0.141421	0.1
	12000	13	2.95	1.1						0.017514	0.0173638				42.8	0.25	0	0
		14	3.02	0.62											32.8	0.13	0	0
		15	3.08	0.39											30.3
		16	3.2	0.28
		17	3.39	0.14
		18	3.64	0.09
	16000	20	2.95	0.67
		21	2.95	0.34
		22	3.14	0.28
		23	4.39	0.06
	20000	25	2.89	0.37
		26	3.08	0.27
		27	3.2	0.2
		28	3.52	0.11
	25000	30	3.27	0.19
	48000	36	4.45	0.13
15-05
	1000
		90	3.08	0.79
		80	3.26	0.19
	2000	90	2.39	2.03
		80	2.64	1.66
		70	2.95	1.29
		60	3.39	0.44
	4000	1	3.2	0.89
		2	3.45	0.46
		3	3.48	0.2
	8000	5	3.02	1.31
		6	3.14	0.63
		7	3.27	0.51
		8	3.39	0.27
	12000	10	2.89	1.01
		11	2.95	0.63
		12	3.08	0.44
		13	3.39	0.15
	16000	15	2.83	0.87
		16	2.83	0.63
		17	2.95	0.45
		18	3.08	0.24
	20000	20	2.77	0.86
		21	2.89	0.45
		22	2.95	0.29
	25000	24	2.7	0.68
		25	2.77	0.38
		26	2.95	0.24
	32000	28	2.64	0.6
		29	2.83	0.41
		30	2.89	0.35
		31	3.27	0.12
	38000	33	2.7	0.29
15-06
	500	90	4.2	1.46
	1000	90	3.08	0.58
		80	3.33	0.2
	2000	90	2.7	1.77
		80	3.01	1.34
		70	3.39	0.71
		64	3.51	0.14
	4000	1	3.27	1.19
		2	3.83	0.38
		3	3.83	0.12
		4	3.64	0.14
	8000	6	3.14	1.39
		7	2.72	0.67
		8	3.37	0.36
		9	3.45	0.36
		10	3.64	0.16
		11	3.64	0.14
		12	3.64	0.18
	12000	14	3.08	1.26
		15	3.14	0.65
		16	3.27	0.51
		17	3.27	0.29
		18	3.52	0.18
		19	3.58	0.08
	16000	21	2.95	0.87
		22	3.02	0.51
		23	3.14	0.44
		24	3.2	0.21
		25	3.45	0.13
		26	3.45	0.11
	20000	28	2.89	0.66
		29	3.08	0.46
		30	3.14	0.27
		31	3.27	0.11
		32	3.14	0.2
		33	3.27	0.16
	25000	35	2.95	0.74
		36	3.02	0.54
		37	3.14	0.33
		38	3.27	0.17
		39	3.31	0.09
	32000	42	2.89	0.52
		43	3.08	0.25
		44	3.14	0.2
		45	3.14	0.18
		46	3.2	0.2
	38000	48	2.83	0.25
		49	3.14	0.13
15-07
	500	90	1.7	0.07
	1000	90	3.08	0.64
		80	3.89	0.11
		70	4.01	0.09
	2000	90	2.58	2.42
		80	2.95	2.04
		70	3.33	0.92
		60	3.64	0.24
		50	4.01	0.16
		45	4.2	0.16
	4000
		1	3.02	1.18
		2	3.2	0.48
		3	3.39	0.27
		4	3.77	0.17
		5	4.39	0.08
	8000	8	3.02	1.93
		9	3.2	1.13
		10	3.2	0.64
		11	3.45	0.44
		12	3.45	0.39
		13	3.77	0.21
		14	4.2	0.14
	12000	17	2.89	1.22
		18	3.02	0.81
		19	3.08	0.66
		20	3.2	0.38
		21	3.27	0.29
		22	3.58	0.17
		23	3.83	0.13
	16000	25	2.77	1.11
		26	2.83	0.74
		27	2.95	0.54
		28	3.14	0.32
		29	3.58	0.1
		30	4.2	0.05
	20000	32	2.77	0.87
		33	2.89	0.55
		34	3.02	0.35
		35	3.14	0.22
		36	3.14	0.09
	25000	39	2.77	0.7
		40	2.89	0.35
		41	1.95	0.21
		42	3.02	0.18
		43	3.7	0.08
		44	3.7	0.05
	32000	46	2.89	0.24
		47	3.14	0.14
		48	3.52	0.09
	38000	50	3.02	0.22
		51	3.2	0.19
		52	2.45	0.09
		53	3.14	0.06
	44000	56	3.27	0.19
		57	3.45	0.08
		58	3.14	0.07
	48000
		61	4.33	0.33
		62	4.64	0.25
		63	4.89	0.13
15-08
	500
		90	5.76	0.23
	1000
		90	3.08	0.27
		80	3.64	0.1
	2000
		90	2.51	2.2
		80	2.89	1.74
		70	3.26	0.78
		60	3.26	0.21
		50	3.34	0.15
	4000
		1	3.08	1.17
		2	3.33	0.25
		3	3.52	0.21
		4	3.64	0.17
	8000
		6	2.95	1.9
		7	3.08	0.75
		8	3.08	0.65
		9	3.2	0.43
		10	3.45	0.21
	12000
		12	2.83	1.8
		13	2.95	0.86
		14	3.02	0.56
		15	3.14	0.38
		16	3.14	0.23
		17	3.45	0.14
	16000
		19	2.77	1.49
		20	2.83	1.07
		21	2.89	0.72
		22	3.02	0.51
		23	3.14	0.35
		24	3.39	0.14
	20000	26	2.77	1.03
		27	2.83	0.69
		28	2.85	0.42
		29	2.85	0.24
		30	3.33	0.17
	25000
		32	2.77	0.78
		33	2.83	0.36
	32000
		35	2.77	0.48
	38000
		37	2.95	0.16
		38	2.95	0.17
		39	3.08	0.08
		40	3.58	0.07
15-09
	500
		90	3.51	0.13
	1000
		90	3.08	0.5
	2000	90	2.51	2.46
		80	2.83	1.83
		70	3.33	0.69
	4000
		1	3.14	1.15
		2	3.39	0.44
		3	3.89	0.21
		4	3.45	0.43
		5	3.95	0.12
	8000
		7	3.14	1.16
		8	3.27	0.68
		9	3.39	0.48
		10	3.58	0.37
		11	3.7	0.23
	12000
		13	2.89	0.88
		14	3.02	0.67
		15	3.14	0.31
		16	3.33	0.16
	16000
		18	2.95	0.97
		19	3.02	0.69
	20000
		21	2.89	1.13
		22	2.95	0.45
		23	3.02	0.25
		24	3.27	0.16
		25	3.58	0.14
	25000
		27	2.83	0.76
		28	2.83	0.36
		29	3.08	0.26
		30	3.27	0.13
